# Supplementary material for: Comparative effect of high intensity interval training and moderate intensity continuous training on metabolic improvements and regulation of Cidea and Cidec in obese C57BL/6 mice
Source: PLoS One. 2025 Apr 30;20(4):e0322634. doi: 10.1371/journal.pone.0322634 (PMC12043136; doi:10.1371/journal.pone.0322634)
Supplement: S2 File — (XLSX) [file pone.0322634.s002.xlsx]

## Sheet: Figure 1
fig.1b	Weeks	CD					HFD					HFD+MICT					HFD+HIIT
	1	21.68	20.96	20.42	21.05	21.56	23.39	23.59		22.9	23.76	21.86	23.66	21.79	21.37	21.05	22.79	20.32	21.92	20.63	23.76
	2	22.29	21.63	21.24	21.33	21.39	24.46	24.2		23.45	23.66	24.18	25.44	23.73	23.5	24.18	26.62	23.89	26.15	23.57	25.66
	3	22.63	21.12	20.82	20.8	21.9	25.71	24.97		23.92	24.62	26.29	26.93	25.52	25.78	25.83	29.52	25.08	28.67	25.72	27.96
	4	22.83	21.76	21.79	21.9	22.36	29.59	28.78		26.88	26.51	28.3	28.41	26.54	27.85	26.97	31.78	26.49	30.94	26.91	29.24
	5	23.1	21.89	22.42	22.56	22.84	31.65	30.12		27.6	27.83	29.56	29.79	28.24	30.08	27.32	32.78	27.46	31.52	27.8	31.05
	6	23.75	22.1	22.33	22.7	23.05	34.44	31.48		29.7	29.2	31.75	31.53	31	31.83	29.03	35.53	28.82	33.2	30.04	33.4
	7	23.82	22.28	22.43	23.68	22.46	36.34	31.4		30.11	29.82	35.36	34.08	33.3	33.71	30.45	37.9	30.4	34.9	31.62	36.3
	8	23.73	22.26	22.64	23.1	23.44	40.17	34.8		33.3	33.61	38.1	36.72	35.33	36.2	32.04	40.91	31.83	37.66	33.77	38.34
	9	24.35	22.41	22.76	22.73	23.18	42.09	36.57		34.79	35.03	40.72	40.77	38.69	39.3	33.06	42.4	33.21	39.62	35.42	41.42
	10	23.73	22.22	22.55	22.82	22.68	44.55	39.05		36.67	36.58	41.55	42.52	39.33	40.73	34.62	45.13	35.39	42.04	37.23	42.57
	11	24.36	22.6	23.53	24.18	23.76	44.47	40.12		36.6	36.23	42.73	43.19	39.92	41.83	35.17	46.41	36.35	43.58	37.09	43.86
	12	24.52	24.43	24.85	25.56	24.32	47.7	44.08		40.58	39.71	44.15	45.94	41.04	43.63	36.77	48.05	38.32	44.45	38.83	46.04
	13	25.36	24.34	25.51	26.64	25.3	47.52	46.32		41.62	41.82	42.96	45.89	40.65	43.73	35.84	46.3	36.39	42.86	37.82	43.96
	14	25.46	24.71	24.83	28.81	25.87	49.06	48.22		44.41	44.8	43.78	47.12	41.51	44.45	35.68	47.19	36.7	44.28	38.68	44.7
	15	26.36	25	26.16	27.75	25.23	49.66	49.19		45.9	47.25	44.97	46.95	41.72	44.73	35.28	46.06	35.34	43.81	37.63	43.82
	16	25.48	25.18	25.41	26.72	25.41	49.32	49.7		47.7	48.94	45.26	47.06	41.42	45.76	35.93	46.85	35.75	43.92	37.75	44.85
	17	25.61	25.41	25.81	27.53	25.05	48.45	49.53		47.54	49.82	43.69	46.52	41.16	45.32	34.53	46.69	35.58	43.96	38.07	46.12
fig.1c	CD	HFD	HFD+MICT	HFD+HIIT
	1.09	0.75	-0.46	-1.36
	0.98	5.45	0.58	-2.74
	0.96	6.96	0.12	-0.49
	1.97	10.11	1.69	-0.76
	0.73		-2.24	0.08
fig.1d	CD	HFD	HFD+MICT	HFD+HIIT
	0.3515	2.538	2.198	1.6155
	0.385	2.833	1.652	2.7854
	0.365	2.341	2.236	1.9545
	0.4271	3.081	0.918	2.9392
	0.2871		2.106
fig.1e	CD	HFD	HFD+MICT	HFD+HIIT
	0.4624	1.793	1.604	1.6371
	0.467	1.858	1.838	2.2764
	0.3875	2.374	1.916	2.3564
	0.4706	3.385	1.475	1.9893
	0.4672		2.103	2.2681
fig.1f	CD	HFD	HFD+MICT	HFD+HIIT
	0.116	0.301	0.204	0.1207
	0.0837	0.313	0.353	0.1542
	0.0986	0.306	0.276	0.1974
	0.0977	0.283	0.2249	0.1606
	0.0938		0.319
fig.1g	CD	HFD	HFD+MICT	HFD+HIIT
	0.6707	2.226	1.363	1.395
	0.7003	2.218	1.551	0.7726
	0.7232	1.764	1.147	1.0586
	0.8025	1.572	1.25	0.8565
	0.7806		0.926	1.1001

## Sheet: Figure 2
fig.2a	Time (min)	CD					HFD					HFD+MICT					HFD+HIIT
	0	4.2	4.8	5.2	4.9	4.8	13.3	13		9.5	10.9	7.8	8.7	9.2	6.5	9.2	7.2	9.1	7.3		9.8
	10	14.5	17.1	17.9	18.6	21.3	30.3	28.1		16.1	23.6	18.5	20.9	31.4	28.6	25.1	18.3	22.9	16.5		15.1
	20	23.7	20.5	23.8	23.5	20.6	33.3	30.2		21.1	30.3	24.2	24.2	33.3	33.3	30.6	23	31.4	22.9		23.4
	30	22.1	17	22	21.1	15.8	33.3	32.9		31.5	33	25.5	28.6	33.3	33.3	31	22.3	33.3	22.8		21.2
	60	14.7	9.8	12	9	13	33.3	24			23.6	25	26.7	25.7		21	17.3	31.4	20.1		20.2
	90	10	7.1	8.1	6.8	8	29.5	21.4		20.6	21.9	21.5	17.6	23.7	23.6	12.9	10.8	21.6	14.9		11.9
	120	6.7	6.1	6.2	6.3	6.2	19.2	14.6		13.9	18.8	16	13.7	16.4	15	12	10.2	16.9	12.3		9.8
fig.2b	CD			HFD			HFD+MICT			HFD+HIIT
	mean	sd	n	mean	sd	n	mean	sd	n	mean	sd	n
	1504	76.32	29	2976	153.5	29	2680	139	29	2270	199	29
fig.2c	Time (min)	CD					HFD					HFD+MICT					HFD+HIIT
	0	7.1	6.4	8.4	7.2	7.3	11.3	11.5		9.7	11.7	12.3	10.3	10.2	9.7	11.2	9.3	13.5	8.4	10.9	8.5
	15	4.3	3.8	4.7	4.7	4.1	12.5	12.7		9.9	10.6	12.9	13.2	9.2	8.7	13.7	10.1	9	9.3	11.6	8.3
	30	4.9	4.6	4.5	3.3	1.8	8.8	11.5		8.5	7.9	6.7	9	7.8	6.4	8.8	6.6	5.9	5.7	6	7.9
	60	4.1	3.3	3.2	3.9	3.3	8.2	9.2		7.3	7.3	8.3	10	7.1	5.7	12.2	8.1	6.3	5.7	7.8	6.7
	90	4.6	4.1	3.8	4.3	4.2	9.4	9.7		8.3	8.8	9.4	9.7	8.5	6.3	11.7	9	6.3	6.3	10.4	7.3
	120	5	4.6	4.8	5.2	5.2	9.7	11.3		14.4	9.2	13.2	10.7	10.4	7.3	14	10	10.8	7.5	11.1	8.3
fig.2d	CD			HFD			HFD+MICT			HFD+HIIT
	mean	sd	n	mean	sd	n	mean	sd	n	mean	sd	n
	512.6	25.27	25	1139	52.54	25	1076	72	25	915	46	25
fig.2e	CD	HFD	HFD+MICT	HFD+HIIT
	0.210717	0.697079	0.460536	0.656046
	0.181752	0.847936	0.732078	0.797248
	0.138306	0.595704	0.507603	0.963794
	0.134685	0.446054	0.413469	0.511224
	0.188993		0.55105	0.540188

## Sheet: Figure 3
fig.3c	CD	HFD	HFD+MICT	HFD+HIIT
	4075.03	17657.7	10762.1	8872.06
	4545.02	14547.9	13197.3	10294.3
	5289.89	12582.6	13502.4	8917.61
		17654.1	13535.3	7023.58
fig.3d		CD					HFD					HFD+MICT					HFD+HIIT
	Tnf-α	2.451	0.688	0.32	1.107	1.674	1.086	1.248	2.418	1.947		1.599	1.289	0.603	4.311	0.579	2.018	1.506	1.939	1.489	1.029
	Mcp-1	0.68	0.93	1.6			3.12	3.75	3.55			4.08	1.95	2.81			1.97	1.89	1.71	1.4
	Il-6	2.546	0.641	0.316	1.271	1.527	1.43	1.452	2.486			1.54	1.271	3.397			1.85	1.51	1.812	1.5	1.018

## Sheet: Figure 4
fig.4b	CD			HFD			HFD+MICT			HFD+HIIT
	mean	sem	n	mean	sem	n	mean	sem	n	mean	sem	n
	487.357	8.997	2201	3762.35	81.421	1914	2398.57	45.358	2343	3104.98	51.788	2752
fig.4d		CD					HFD					HFD+MICT					HFD+HIIT
	Tnf-α	0.347	0.53	0.256	2.543		2.16	14.343	1.781	1.001		1.448	2.533	5.803	4.238	3.41	2.539	2.073	0.938	3.602	0.939
	Mcp-1	0.754022	1.23817	0.925239	0.958492	1.20779	22.7223	15.8834	3.64836	15.8391		24.4094	20.2652	11.7766	6.36626		9.6881	6.1612	2.96018	6.07894
	Il-6	0.630076	1.44914	1.27495	0.837733	1.02541	0.748717	1.11601	0.955606	1.03068		1.15758	1.1515	1.25514	1.16793		2.18518	0.619178	1.19013	1.60046
fig.4e		CD					HFD					HFD+MICT					HFD+HIIT
	Tnf-α	0.879	0.948	1.2			2.219	4.624	1.59	1.266		2.208	1.217	2.029			1.529	1.091	1.531	1.197	1.262
	Mcp-1	0.51	1.109	1.767			12.932	12.045	10.434			12.013	9.377	12.028			1.727	5.289	2.653	6.555
	Il-6	1.054	0.744	1.275			1.898	1.525	1.222	1.116		0.977	1.045	0.82			0.562	0.479	0.529

## Sheet: Figure 5
fig.5a		CD					HFD					HFD+MICT					HFD+HIIT
	Acc	1.295	1.288	0.857			0.414	0.257	0.246			0.214	0.425	0.32	0.189	0.289	0.185	0.303	0.195	0.399	0.15
	Fasn	1.054	1.498	0.84			0.372	0.294	0.215			0.262	0.484	0.331	0.128	0.361	0.241	0.302	0.031	0.152	0.051
fig.5b		CD					HFD					HFD+MICT					HFD+HIIT
	Atgl	1.791	1.586	0.979	0.169		3.153	1.506	1.749	2.392		1.897	2.547	2.188	1.563	2.65	1.537	2.906	1.115	2.484	1.105
	Hsl	1.742	1.352	1.038	0.181		3.479	1.728	1.621	2.262		2.391	2.604	2.53	2.197	2.499	2.012	3.444	1.411	2.991	1.374
fig.5c		CD					HFD					HFD+MICT					HFD+HIIT
	Acc	1.556	0.746	1.898	0.454		0.137	0.295	0.165	0.138		0.296	0.154	0.205	0.184	0.244	0.116	0.489	0.128	0.189	0.139
	Fasn	2.393	0.523	3.02	0.265		0.552	0.961	0.626	0.7		1.191	0.592	0.971	0.597	0.37	0.418	1.327	0.522	0.49	0.603
	Hsl	2.065	0.596	1.297	0.627		0.191	0.289	0.155	0.282		0.302	0.155	0.218	0.175	0.276	0.154	0.571	0.313	0.326	0.243
	Atgl	2.096	0.652	1.073	0.682		0.203	0.268	0.16	0.33		0.337	0.213	0.264	0.205	0.301	0.12	0.523	0.212	0.265	0.248
fig.5d		CD					HFD					HFD+MICT					HFD+HIIT
	Acc	0.701218	1.22831	0.961754			0.077258	0.0607	0.251277	0.142247		0.138831	0.037595	0.120769	0.098332		0.088371	0.121134	0.056276	0.200172
	Fasn	0.73544	0.925066	1.00546			0.065988	0.039202	0.100546	0.088021		0.109962	0.03914	0.124202	0.06043		0.051897	0.159788	0.050023	0.050481	0.198579
	Hsl	0.69839	1.18497	1.44275			0.975473	0.521486	1.47221	1.63323		1.27304	1.19451	1.12398			0.849654	1.47359	0.778488	0.596465	1.73587
	Atgl	0.636037	1.43179	1.46721			0.509989	0.649208	1.19468	0.977511		0.903527	0.452094	0.746023	0.701023		0.692118	0.614651	0.459655	0.407991	0.785348
fig.5e		CD					HFD					HFD+MICT					HFD+HIIT
	Acc	1.078	1.28	0.776	0.934		0.848	0.626	0.717			1.41	1.518	1.196	0.732	0.566	1.731	0.738	1.363	1.26	0.683
	Fasn	1.103	1.066	0.85			1.39	0.682	2.676			1.15	1.463	0.709	1.353	0.61	1.518	0.715	1.634	1.901	0.846
	Hsl	1.091	1.081	0.656	1.024	1.261	0.843	0.852	1.343			1.002	1.074	0.67			1.282	0.927	1.01	1.266	0.627
fig.5f	CD	HFD	HFD+MICT	HFD+HIIT
	1.179	0.607	0.756	1.061
	0.859	0.515	0.744	0.814
	0.941	0.597	0.702	1.096
	1.05	0.534	0.599	0.988

## Sheet: Figure 6
fig.6a	CD	HFD	HFD+MICT	HFD+HIIT
	1.06683	0.220421	0.255943	0.07246
	0.954842	0.220421	0.278034	0.114493
	0.981686	0.263949	0.167048	0.16361
		0.155322	0.249711	0.034996
fig.6b	CD	HFD	HFD+MICT	HFD+HIIT
	3.02095	12.3377	14.8254	3.19319
	2.74157	14.3204	10.5561	8.69388
	0.771105	14.7741	12.1257	3.605
	0.49827		14.8254
	0.314253
fig.6c		CD					HFD					HFD+MICT					HFD+HIIT
	Ppar-α	0.827	1.419	1.645			0.196	0.362	0.155			0.212	0.147	0.116			0.469	0.242	0.425
	Ppar-β/δ	0.894	0.731	1.409			0.536	0.721	0.637	0.463		0.505	0.668	0.597	0.429		1.012	0.567	0.765
	Ppar-γ	1.737	0.971	1.112	0.291		0.392	0.333	0.458			0.484	0.487	0.38			0.474	0.384	0.558	0.55	0.693
	Cebp-α	1.328	1.297	0.805	1.233	0.584	0.792	0.69	0.554			0.633	0.725	0.566			0.842	0.846	1.007
	Cebp-β	0.757	1.025	0.811			0.316	0.32	0.38			0.375	0.363	0.304	0.257		0.717	0.497	0.419
fig.6d		CD					HFD					HFD+MICT					HFD+HIIT
	Cidea	1.358	0.896	0.822			0.456	0.697	0.316	0.568		0.374	0.327	0.52	0.457	0.399	0.299	0.492	0.581	0.393	0.307
	Cidec	1.193	0.927	0.904			0.423	0.37	0.31	0.566		0.4	0.284	0.358	0.299	0.53	0.242	0.486	0.568	0.482
fig.6e		CD					HFD					HFD+MICT					HFD+HIIT
	Ppar-α	1.652	0.832	0.727			0.178	0.351	0.294	0.224		0.281	0.11	0.279	0.195	0.232	0.175	0.39	0.363	0.493	0.2
	Ppar-β/δ	1.653	0.831	0.728			0.537	0.941	0.936	0.571		0.632	0.702	0.496	0.524		0.37	0.557	0.69
	Ppar-γ	1.054	0.949	1			0.242	0.214	0.174	0.262		0.336	0.141	0.284	0.244	0.311	0.157	0.321	0.3	0.354	0.177
	Cebp-α	1.87	0.818	0.654			0.385	0.491	0.33	0.399		0.716	0.271	0.453	0.322	0.648	0.232	0.779	0.425	0.433	0.352
	Cebp-β	1.586	0.747	0.845			0.622	0.422	0.514			0.685	0.435	0.47	0.371		0.39	0.48	0.437	0.331	0.323
fig.6f		CD					HFD					HFD+MICT					HFD+HIIT
	Cidea	0.529619	0.308546	1.33008	1.63794		0.917491	1.0186	1.75314	2.67155		0.726707	0.618997	1.03863		0.965549	0.565078	1.65049	0.717886	0.685916	1.62828
	Cidec	0.942659	0.579584	1.24697	1.23274	1.1907	0.633073	0.835273	1.34867	1.47881		1.513	1.00419	1.31497		0.829101	0.570269	1.43024	0.513174	0.600927	1.25053
fig.6g		CD					HFD					HFD+MICT					HFD+HIIT
	Ppar-α	1.012	1.037	1.274	1.1		0.713	0.996	2.648	2.683		0.762	1.114	0.66	0.707		0.464	1.069	0.748	0.54
	Ppar-β/δ	0.743	1.429	0.726			0.433	0.65	1.884	0.943		0.45	0.396	0.39	0.497		0.549	0.617	0.686	0.83
	Ppar-γ	0.867	0.776	1.029			0.07	0.16	0.515	0.1		0.136	0.192	0.239	0.158		0.203	0.256	0.157	0.08
	Cebp-α	0.965	0.733	0.962			0.103	0.233	0.092			0.246	0.174	0.4	0.161		0.248	0.358	0.231	0.141
	Cebp-β	1.12	0.892	0.935	1.144	0.935	0.079	0.213	0.871	0.218		0.251	0.259	0.304	0.169		0.248	0.397	0.197	0.156
fig.6h		CD					HFD					HFD+MICT					HFD+HIIT
	Cidea	0.65	1.67	1.5			14.82	12.11	10.47			4.55	7.96	6.34	9.82		2.72	2.71	3.19
	Cidec	1.02	0.97	1.18	0.86		2.09	1.91	1.73			1.73	1.66	0.84	1.25		1.26	1.82	0.67
fig.6i		CD					HFD					HFD+MICT					HFD+HIIT
	Ppar-α	0.86	1.03	0.77	1.05	1.41	0.75	0.62	0.75			0.68	0.94	0.88			0.81	0.98	0.86
	Ppar-β/δ	1.19	0.71	0.8			0.76	0.58	0.49			0.64	0.47	0.63			0.68	0.44	0.68
	Ppar-γ	1.12	0.98	0.56	0.77	2.11	3.32	2.66	3.02			2.93	3.26	2.43	1.89	2.77	2.43	3.01	1.97	4.19	2.14
	Cebp-α	1.08	0.74	0.8			0.96	0.62	0.59			0.61	0.52	0.62			0.64	0.73	0.53
	Cebp-β	1.07	0.6	0.89			0.8	0.74	0.79			0.54	0.55	0.75	0.82		0.44	0.79	0.54	0.94

## Sheet: Figure 7
fig.7a		CD					HFD					HFD+MICT					HFD+HIIT
	Mcp-1	0.798	1.108	1.131	1		0.925029	1.339	1.696			0.891	3.54076	1.348	0.657*	3.713*	18.55856*	3.029	4.113	1.581*	2.97352
	Il-6	1.157	1	0.741	1.166		0.866489	2.809	0.866	2.12		1.26	0.63015	0.475	2.937	1.101	2.23376	1.78	1.959	1.594	4.25269
fig.7b	0	0.1	1	10
	1.07923	0.666649	0.82645	0.82645
	0.949342	0.923382	0.837987	0.50254
	0.976032	0.540156	0.545872	0.627604
	1.26795	0.493187	0.559679	0.495818
				0.711203
fig.7c	0	0.1	1	10
	0.967874	0.933033	0.488016	0.78187
	1.10957	1.01748	0.558229	0.488016
	1.03319	0.586295	0.403838	0.693756
	1.05865	0.445749		0.466989
	1.16272			0.584407
fig.7d		CON						Il-6
	Hsl	0.776469	1.42899	0.90125	0.73	1.04	1.32	0.946058	1.29235	1.03168	3.42	4.84
	Atgl	0.547779	1.42076	1.28491	0.68	1.13	1.29	1.4914	2.12383	1.76745	3.25	2.86
fig.7e	0	0.1	1	10
	1	0.708742	0.792784	1.16743
	1.00231	0.780967	0.71326	1.63392
	0.825496	1.26357	0.691356	1.19127
	0.947698		1.02967	0.897
	1.05519		1.37	0.77
fig.7f	0	0.1	1	10
	0.867539	0.790041	1.2812	0.942785
	1.04799	1.23114	1.22746	1.36131
	0.809831	0.788673	0.999456	1.06253
	0.884234	1.29901	1.05423	1.32638
	1.13092	0.959314	0.7	0.97
fig.7g		CON					Il-6
	Hsl	1.64718	0.760489	0.798298	1.16	0.86	0.445964	1.18099	0.455335	1.09	1.03	1.51
	Atgl	1.38831	0.811315	0.887816	0.99	1.01	1.18372	3.24526	1.27309	1.41	1.37	2.38

## Sheet: table 1
	CD	HFD	MICT	HIIT			CD	HFD	MICT	HIIT			CD	HFD	MICT	HIIT			CD	HFD	MICT	HIIT
CHO	64	260.8	155.6	133.6		HDL	48	166.8	80.4	105.2		LDL	8.8	38.8	25.2	11.2		TG	56.4	104.8	82	65.6
	90	234.8	192.8	216.8			65.2	145.6	133.6	156			7.6	35.6	21.2	29.6			84.4	100	84.4	86
	97.2	185.6	199.6	182			67.6	116.8	141.6	144			14.8	24.4	24.4	20.8			90	140.8	72.4	72.4
	85.2	161.2	150.4	202			65.6	93.2	105.6	149.2			12.4	29.2	16.4	23.2			95.2	114.6	84.4	102.4
	100.8		170.8	154.8			72.8		124.8	122			16.4		18.4	14.8			81.5

## Sheet: table 2
	CD	HFD	MICT	HIIT			CD	HFD	MICT	HIIT			CD	HFD	MICT	HIIT			CD	HFD	MICT	HIIT			CD	HFD	MICT	HIIT
ALT	6	241.2	97.2	22.4		AST	71.6	410.8	178	123.2		LDH	512	1676	940	380		CK	944	6512	3276	1440		LACT	125.16	209.32	304.28	135.44
	20.8	196.8	55.2	84.8			94.8	366	156.8	143.6			708	1768	756	728			1080	4900	968	968			98.96	186.28	131.28	97.6
	38	146.8	84.4	54			136.8	284.4	156	122.4			584	1304	628	456			1760	2372	1416	1564			129.96	160.6	115.6	85.76
	20.8		37.6	35.6			122.4	403.2	131.6	140.8			364	1944	556	528			1328	2532	1168	1472			64.6	199.92	79.32	49.6
	16.4						160.4			150.4			580			500			2628		1168	1276			87.68		94.6

## Sheet: figure s1
fig.s1a	Weeks	CD					HFD
	1	21.68	20.96	20.42	21.05	21.56	22.79	23.76	20.32	21.92	20.63	23.39	23.59	22.9	23.76	21.86	23.66	21.79	21.05	21.37
	2	22.29	21.63	21.24	21.33	21.39	26.62	25.66	23.89	26.15	23.57	24.46	24.2	23.45	23.66	24.18	25.44	23.73	24.18	23.5
	3	22.63	21.12	20.82	20.8	21.9	29.52	27.96	25.08	28.67	25.72	25.71	24.97	23.92	24.62	26.29	26.93	25.52	25.83	25.78
	4	22.83	21.76	21.79	21.9	22.36	31.78	29.24	26.49	30.94	26.91	29.59	28.78	26.88	26.51	28.3	28.41	26.54	26.97	27.85
	5	23.1	21.89	22.42	22.56	22.84	32.78	31.05	27.46	31.52	27.8	31.65	30.12	27.6	27.83	29.56	29.79	28.24	27.32	30.08
	6	23.75	22.1	22.33	22.7	23.05	35.53	33.4	28.82	33.2	30.04	34.44	31.48	29.7	29.2	31.75	31.53	31	29.03	31.83
	7	23.82	22.28	22.43	23.68	22.46	37.9	36.3	30.4	34.9	31.62	36.34	31.4	30.11	29.82	35.36	34.08	33.3	30.45	33.71
	8	23.73	22.26	22.64	23.1	23.44	40.91	38.34	31.83	37.66	33.77	40.17	34.8	33.3	33.61	38.1	36.72	35.33	32.04	36.2
	9	24.35	22.41	22.76	22.73	23.18	42.4	41.42	33.21	39.62	35.42	42.09	36.57	34.79	35.03	40.72	40.77	38.69	33.06	39.3
	10	23.73	22.22	22.55	22.82	22.68	45.13	42.57	35.39	42.04	37.23	44.55	39.05	36.67	36.58	41.55	42.52	39.33	34.62	40.73
	11	24.36	22.6	23.53	24.18	23.76	46.41	43.86	36.35	43.58	37.09	44.47	40.12	36.6	36.23	42.73	43.19	39.92	35.17	41.83
	12	24.52	24.43	24.85	25.56	24.32	48.05	46.04	38.32	44.45	38.83	47.7	44.08	40.58	39.71	44.15	45.94	41.04	36.77	43.63
fig.s1b	CD	HFD
	24.52	48.05
	24.43	46.04
	24.85	38.32
	25.56	44.45
	24.32	38.83
		47.7
		44.08
		40.58
		39.71
		44.15
		45.94
		41.04
		36.77
		43.63
fig.s1c	Time (weeks)	CD					HFD
	4	8.5	8.2	8.3	9	9	8.8	9.4	8.4	9.3	8.9	9.9	8.2	10.7	8.6	7.7	9.4	8.8	9.5	9.3	7.2
	8	5.3	7.3	7.1	6.2	6.2	8	9.3	7.7	9.3	7.5	8.5	8.5	10	8.8	6.8	7.8	7.4	7.6	7.3	8.3
	12	7.9	7.4	6.5	7.5	7.8	10.3	8.2	7.4	10.2	6.3	9.2	9.2	8.9	10.5	8.2	8.4	8.2	9.8	9.7	9.2
fig.s1d	Time (weeks)	CD					HFD
	4	5.3	4.8	5	4.4	4.8	6.8	7	6.3	6.2	6.3	6.2	5.6	4.8	6.2	4.1	5.2	6.1	8.2	5.3	4.8
	8	6.3	5.9	5.4	6.2	6.3	11.6	7.7	8.3	12.8	10.9	10.4	9.7	8.4	14.3	7.6	11.2	10.8	9.4	9.6	8.3
	12	6.2	5.5	6.4	6.3	5.6	10.8	10.9	5.9	10.2	9.4	12.8	11.7	8.1	11.9	9.5	12.4	11.2	9.9	10.5	10.2

[truncated: 3 more sheets: figure.s2, food intake, Maximal Speed of mice]
